# Supplementary material for: Expression of CsSCL1 and Rooting Response in Chestnut Leaves Are Dependent on the Auxin Polar Transport and the Ontogenetic Origin of the Tissues
Source: Plants (Basel). 2023 Jul 16;12(14):2657. doi: 10.3390/plants12142657 (PMC10385970; doi:10.3390/plants12142657)
Supplement: Supplementary file 1 [file plants-12-02657-s001.zip]

Archive with 1 entries (1 files):
- plants-2486425-supplementary.pdf
